# Supplementary material for: Forsythia Fruit Prevents Fulminant Hepatitis in Mice and Ameliorates Inflammation in Murine Macrophages
Source: Nutrients. 2021 Aug 23;13(8):2901. doi: 10.3390/nu13082901 (PMC8399229; doi:10.3390/nu13082901)
Supplement: Supplementary file 1 [file nutrients-13-02901-s001.zip]

Archive with 1 entries (1 files):
- nutrients-1340204-supplementary.pdf
